# Supplementary material for: Transperitoneal laparoscopic umbilical resection of urachal remnants: a feasible surgical method
Source: BMC Urol. 2023 Apr 4;23:57. doi: 10.1186/s12894-023-01229-2 (PMC10074811; doi:10.1186/s12894-023-01229-2)
Supplement: Supplementary file 1 — Additional file 1. Additional detailed data for all cases are presented. [file 12894_2023_1229_MOESM1_ESM.csv]

No	age	sex	weight	height	BMI	ope time(min)	pneumoperitoneum time(min)	total minus pneumo time (min)	bleeding(ml)	operator	ope-discharge time(days)	bladder insision+suturing	Clavian dindo	peri umbilical abdominal wall thickness(rt)	peri umbilical abdominal wall thickness(lt)	peri umbilical abdominal wall thickness(cm) (skin to peritoneum length)	1st visit to ope period days			peri umbilical thickness over equal med	1st to ope period over eq med	peri umbilical thickness over eq 2cm
1	30	f	157	40.72	16.52	166	79	87	10	A	6	y	II	2.464	2.399	2.4315	102	post operative hypotension and use dopamine		y	n	y
2	30	m	175.7	61.08	19.79	212	120	92	10	A	7	y		2.349	2.114	2.2315	125			n	n	y
3	33	f	166.7	57.3	20.03	174	120	54	10	A	7	y		1.808	1.886	1.847	37			n	n	n
4	25	m	174.2	70.42	23.21	107	52	55	1	B	21	n	IIIa	3.783	3.64	3.7115	187	infection+POD17:re-suture		y	y	y
5	39	m	181.5	55.28	16.78	88	36	52	1	A	6	n		1.814	1.112	1.463	194			n	y	n
6	25	m	164.7	98.1	36.16444537	247	55	192	66	A	9	y	IIIa	5.87	5.915	5.8925	84	fat lysis, POD28:re-suture	open conversion	y	n	y
7	27	f	154.4	51.4	21.5609815	111	44	67	1	A	4	n		2.808	2.737	2.7725	105			y	n	y
8	46	m	167.1	56.55	20.25254983	83	27	56	1	A	7	n		1.463	1.389	1.426	158			n	y	n
9	34	f	156.5	56.7	23.15018016	73	20	53	1	A	3	n		2.817	3.142	2.9795	186			y	y	y
10	22	f	152.5	41.15	17.69416823	79	27	52	1	A	9	n	II	1.575	1.346	1.4605	251	diarrhea		n	y	n
11	24	m	174.7	64.2	21.0353246	83	29	54	1	A	4	n		1.782	1.362	1.572	113			n	n	n
12	19	f	158.5	55.7	22.17158097	97	38	59	1	A	4	n		3.234	3.202	3.218	130			y	y	y
13	23	m	168	73.3	25.97080499	140	64	76	1	A	6	n		2.929	3.046	2.9875	126			y	y	y
14	48	m	169.6	55	19.12101727	81	23	58	1	A	6	n		2.336	2.162	2.249	85			n	n	y
15	32	m	167.6	55.1	19.61568913	68	19	49	1	A	3	n		2.635	2.589	2.612	117			y	n	y
16	24	f	166.3	51	18.44105137	86	30	56	1	C	3	n		1.544	1.471	1.5075	85			n	n	n
